# Supplementary material for: Moisture-Resistant, High-Performance Polarizing Films via Aligned PMMA/CNT Composite Fibers: A Scalable Electrospinning Approach
Source: Molecules. 2025 May 15;30(10):2169. doi: 10.3390/molecules30102169 (PMC12113673; doi:10.3390/molecules30102169)
Supplement: Supplementary file 1 [file molecules-30-02169-s001.zip]

Archive with 1 entries (1 files):
- molecules-3580236-supplementary.pdf
